# Supplementary material for: The epistemic roles of clinical expertise: An empirical study of how Swedish healthcare professionals understand proven experience
Source: PLoS One. 2021 Jun 2;16(6):e0252160. doi: 10.1371/journal.pone.0252160 (PMC8172027; doi:10.1371/journal.pone.0252160)
Supplement: S2 File — (XLSX) [file pone.0252160.s002.xlsx]

## Sheet: F3
	Doctor	Nurse
1	12	12
2	27	15
3	54	43
4	108	104
5	81	104

## Sheet: F4
	Doctor	Nurse
1	11	11
2	22	20
3	37	49
4	122	101
5	90	97

## Sheet: F5
	Doctor	Nurse
1	37	46
2	87	62
3	75	63
4	61	55
5	22	52

## Sheet: F6
	Doctor	Nurse
1	13	20
2	24	34
3	53	59
4	111	107
5	81	58

## Sheet: F7
	Doctor	Nurse
1	21	21
2	63	39
3	67	69
4	87	93
5	44	56

## Sheet: F8
	Doctor	Nurse
1	30	25
2	48	32
3	72	56
4	70	82
5	62	83

## Sheet: F9
	Doctor	Nurse
1	5	12
2	30	21
3	45	40
4	99	112
5	103	93

## Sheet: F10
	Doctor	Nurse
1	53	29
2	45	34
3	49	49
4	71	91
5	64	75

## Sheet: F11
	Doctor	Nurse
1	21	22
2	39	32
3	80	77
4	105	105
5	37	42

## Sheet: F12
	Doctor	Nurse
1	11	13
2	20	8
3	62	56
4	119	127
5	70	74

[truncated: 7 more sheets: F13, F14, F15, F16, F17, F18, Blad1]
